# Supplementary material for: Glioblastomas within the Subventricular Zone Are Region-Specific Enriched for Mesenchymal Transition Markers: An Intratumoral Gene Expression Analysis
Source: Cancers (Basel). 2021 Jul 27;13(15):3764. doi: 10.3390/cancers13153764 (PMC8345101; doi:10.3390/cancers13153764)
Supplement: Supplementary file 1 [file cancers-13-03764-s001.zip]

Archive with 8 entries (8 files):
- Supplementary figure 1.eps
- Supplementary figure 5.eps
- Supplementary table1.pdf
- Supplementaryfigure2.eps
- Supplementaryfigure3.tif
- Supplementaryfigure4.eps
- Supplementarytable2.pdf
- Supplementarytable3.pdf
